# Supplementary material for: Detection of Enterocytozoon bieneusi in Non-Human Primates in Portuguese Zoos
Source: Animals (Basel). 2024 Jun 25;14(13):1874. doi: 10.3390/ani14131874 (PMC11240438; doi:10.3390/ani14131874)
Supplement: Supplementary file 1 [file animals-14-01874-s001.zip]

Archive with 1 entries (1 files):
- animals-3050031-supplementary.pdf
